# Supplementary material for: Serologic Response and Safety after a Third Dose of the COVID-19 BNT162b2 Vaccine in Patients with Inflammatory Bowel Diseases
Source: Vaccines (Basel). 2023 Jul 20;11(7):1263. doi: 10.3390/vaccines11071263 (PMC10386081; doi:10.3390/vaccines11071263)
Supplement: Supplementary file 1 [file vaccines-11-01263-s001.zip]

Archive with 1 entries (1 files):
- vaccines-2432804-supplementary.pdf
